# Supplementary material for: Bridged Boranoanthracenes: Precursors for Free Oxoboranes through Aromatization-Driven Oxidative Extrusion
Source: J Am Chem Soc. 2025 May 12;147(23):19520–9. doi: 10.1021/jacs.4c15496 (PMC12164262; doi:10.1021/jacs.4c15496)
Supplement: Supplementary file 2 [file ja4c15496_si_002.txt]

Geometry of complex: 1a
-----------------------

46
Stoichiometry = H24C20BN
C     -1.416633     -4.096081     -0.913853
C     -0.779145     -3.637069      0.238315
C     -0.431009     -2.302134      0.319208
C     -0.715070     -1.425612     -0.739682
C     -1.344564     -1.882194     -1.881862
C     -1.695979     -3.229265     -1.961746
C      0.229439     -1.524530      1.434900
C     -0.253565     -0.035875     -0.363280
C      1.244189     -0.090310     -0.161031
C      1.529057     -0.966373      0.898465
C      2.832755     -1.167625      1.311345
H      3.057032     -1.838375      2.134269
C      3.858179     -0.487912      0.655104
C      3.576141      0.377155     -0.393581
C      2.261632      0.583158     -0.810045
H     -1.698492     -5.140301     -0.991630
H     -0.566638     -4.316995      1.056765
H     -1.568938     -1.205660     -2.699957
H     -2.193915     -3.602938     -2.849569
H      4.885950     -0.634687      0.968169
H      4.385586      0.899496     -0.891339
H      2.043263      1.265941     -1.624573
H      0.305449     -2.047124      2.385924
B     -0.622117     -0.158843      1.214863
H     -0.602906      0.761201     -1.014177
N     -1.364226      0.609442      2.089010
C     -1.500600      0.218703      3.496207
C     -2.947604     -0.068176      3.869686
C     -0.859190      1.231973      4.433367
H     -0.946395     -0.716128      3.593723
H     -3.370895     -0.830761      3.212816
H     -3.000853     -0.430735      4.898740
H     -3.571158      0.827049      3.803866
H      0.186561      1.396188      4.165535
H     -1.375969      2.194913      4.407963
H     -0.898507      0.865114      5.461556
C     -2.039024      1.852608      1.689043
C     -3.124106      1.591976      0.656364
C     -1.044779      2.908481      1.230424
H     -2.530083      2.239175      2.585325
H     -3.852917      0.873134      1.035761
H     -3.647678      2.519537      0.412336
H     -2.698722      1.188841     -0.264195
H     -0.270903      3.061855      1.984917
H     -0.556213      2.613676      0.300046
H     -1.554196      3.860018      1.059518


Geometry of complex: 1c
-----------------------

52
Stoichiometry = H28C20BNSi2
C     -1.247264     -3.893060     -0.877883
C     -0.599040     -3.459929      0.277326
C     -0.245703     -2.127209      0.381538
C     -0.538622     -1.228279     -0.654989
C     -1.182561     -1.659293     -1.800148
C     -1.535423     -3.003398     -1.904863
C      0.415032     -1.375374      1.512000
C     -0.086288      0.153373     -0.248310
C      1.408478      0.118881     -0.038443
C      1.703622     -0.780730      0.996767
C      3.008335     -0.968435      1.414402
H      3.239747     -1.657775      2.219745
C      4.023942     -0.251672      0.784381
C      3.731681      0.638027     -0.241466
C      2.416859      0.831320     -0.660743
H     -1.531654     -4.934865     -0.975399
H     -0.381576     -4.156422      1.080312
H     -1.415390     -0.964975     -2.600733
H     -2.042182     -3.357952     -2.795489
H      5.052409     -0.387701      1.099769
H      4.534291      1.189159     -0.718698
H      2.190272      1.532789     -1.456868
H      0.501020     -1.927183      2.443381
B     -0.470887     -0.011993      1.333294
H     -0.443346      0.960662     -0.881115
N     -1.265366      0.736357      2.210874
Si    -2.077814      2.128585      1.463924
C     -0.778146      3.331151      0.861184
C     -3.180294      3.083167      2.631894
C     -3.196409      1.511500      0.096778
H     -0.254570      3.759207      1.721153
H     -0.030733      2.871863      0.213471
H     -1.247977      4.153288      0.313580
H     -3.611130      3.900366      2.043804
H     -4.006828      2.488057      3.022819
H     -2.641643      3.527666      3.469331
H     -2.681923      0.919704     -0.660676
H     -3.984427      0.887086      0.528191
H     -3.678021      2.358536     -0.400558
Si    -1.316467      0.120172      3.876607
C     -2.342913      1.166631      5.034337
C      0.417818      0.123167      4.578459
C     -2.090619     -1.583071      3.864588
H     -1.965018      2.184965      5.136315
H     -3.396518      1.209931      4.756928
H     -2.278292      0.690346      6.018271
H      0.406907     -0.281053      5.594965
H      1.130192     -0.455693      3.990001
H      0.787570      1.151302      4.632656
H     -3.136439     -1.505645      3.552934
H     -1.593748     -2.278986      3.187521
H     -2.073283     -2.012520      4.870496


Geometry of complex: 1d
-----------------------

48
Stoichiometry = H20C26BN
C     -2.765406     -3.370541     -1.501396
C     -1.634133     -3.232509     -0.698591
C     -0.838488     -2.113989     -0.858928
C     -1.163503     -1.135386     -1.812401
C     -2.286802     -1.273046     -2.605740
C     -3.087379     -2.402691     -2.443704
C      0.407833     -1.680209     -0.118108
C     -0.143561     -0.018456     -1.741407
C      1.208693     -0.607649     -2.083213
C      1.533376     -1.583299     -1.126374
C      2.741299     -2.252459     -1.186974
H      2.999143     -3.000599     -0.444925
C      3.628085     -1.942561     -2.216721
C      3.306560     -0.978714     -3.163329
C      2.090309     -0.300322     -3.102344
H     -3.401371     -4.241388     -1.387736
H     -1.387238     -3.987041      0.040802
H     -2.545828     -0.515335     -3.337614
H     -3.972682     -2.525668     -3.057557
H      4.579962     -2.458131     -2.278469
H      4.009886     -0.749925     -3.956231
H      1.844128      0.457559     -3.838543
H      0.636395     -2.227926      0.792319
B      0.059655     -0.106170     -0.144544
H     -0.409980      0.896885     -2.263222
N     -0.030118      0.848275      0.873625
C      0.019072      0.468386      2.244103
C     -0.773083     -0.576031      2.704530
C      0.863201      1.135902      3.125704
C     -0.703366     -0.966056      4.034025
H     -1.448009     -1.074317      2.017926
C      0.920676      0.749354      4.454661
H      1.473982      1.954718      2.763337
C      0.141359     -0.305133      4.913644
H     -1.324062     -1.782750      4.384406
H      1.584209      1.271316      5.134620
H      0.189711     -0.605887      5.953616
C     -0.176191      2.233836      0.589293
C     -1.118624      2.992826      1.276315
C      0.619534      2.834776     -0.378649
C     -1.269614      4.338435      0.984448
H     -1.731715      2.522114      2.035954
C      0.454821      4.179824     -0.675519
H      1.373615      2.246042     -0.888395
C     -0.488199      4.936822      0.004324
H     -2.008806      4.921672      1.521556
H      1.079326      4.639468     -1.433052
H     -0.610267      5.989241     -0.223249


Geometry of complex: 2a
-----------------------

23
Stoichiometry = H14C6BNO
B      0.294808      0.160545      0.806969
N      1.197681      1.197439      0.790753
O     -0.508481     -0.759050      0.801727
C      1.680264      1.738931     -0.486196
C      0.721578      2.786669     -1.031183
C      1.918953      0.621977     -1.484597
H      2.640659      2.217658     -0.272082
H      0.525497      3.566318     -0.292152
H      1.135622      3.261157     -1.923851
H     -0.231484      2.322502     -1.300017
H      2.651888     -0.092968     -1.105921
H      0.990303      0.082445     -1.697584
H      2.285475      1.031538     -2.427530
C      1.529030      1.939733      2.011472
C      2.981498      1.723431      2.405568
C      0.591974      1.551295      3.138785
H      1.377833      3.003762      1.790359
H      3.663192      1.968861      1.589031
H      3.238876      2.356908      3.257633
H      3.144879      0.680134      2.687219
H     -0.450756      1.743029      2.875544
H      0.697280      0.489610      3.384155
H      0.829812      2.123087      4.036998


Geometry of complex: 2c
-----------------------

29
Stoichiometry = H18C6BNOSi2
B      0.296193      0.500757      0.802064
N      1.230374      1.509072      0.801015
Si     1.770899      2.118907     -0.778525
C      3.564857      1.684575     -1.043261
C      1.522459      3.967279     -0.832049
C      0.717289      1.281179     -2.068469
H      4.220420      2.188551     -0.331089
H      3.718288      0.606673     -0.947304
H      3.870479      1.980862     -2.051099
H      1.821311      4.349071     -1.812578
H      0.471542      4.222821     -0.675314
H      2.117182      4.488749     -0.078590
H      0.834687      0.194507     -2.041710
H     -0.343223      1.510263     -1.936312
H      1.015697      1.625170     -3.062831
Si     1.661684      2.191687      2.386688
C      1.478210      0.820827      3.636137
C      0.496366      3.594049      2.777067
C      3.423289      2.800311      2.342086
H      0.460437      0.421698      3.651906
H      2.162148     -0.003504      3.418217
H      1.706517      1.195937      4.637696
H      0.715994      4.010309      3.764340
H      0.580334      4.398740      2.043082
H     -0.539147      3.243367      2.780417
H      4.119862      1.990896      2.112762
H      3.573643      3.602768      1.616679
H      3.680037      3.196751      3.328955
O     -0.542412     -0.387149      0.819293


Geometry of complex: 2d
-----------------------

25
Stoichiometry = H10C12BNO
B     -1.503379     -1.574944     -0.026008
N     -0.541696     -0.572823      0.004771
O     -2.347359     -2.447313     -0.061075
C      0.061336     -0.179571     -1.224817
C      0.473471     -1.151773     -2.126746
C      0.197803      1.168269     -1.539207
C      1.009945     -0.775658     -3.349892
H      0.377592     -2.201112     -1.867835
C      0.753440      1.534484     -2.753373
H     -0.133844      1.920917     -0.834163
C      1.157576      0.566423     -3.664546
H      1.325169     -1.539240     -4.051255
H      0.858863      2.585804     -2.994855
H      1.585797      0.859341     -4.615713
C     -0.205442      0.056680      1.231079
C      1.074096      0.560275      1.440547
C     -1.156630      0.137908      2.242552
C      1.389195      1.148809      2.654592
H      1.818110      0.488583      0.656909
C     -0.825223      0.711672      3.459902
H     -2.159344     -0.243231      2.074503
C      0.445775      1.226392      3.670006
H      2.387587      1.541562      2.809151
H     -1.573274      0.767616      4.242064
H      0.699667      1.685243      4.617970


Geometry of complex: Ia
-----------------------

56
Stoichiometry = H30C22BNOS
C     -1.618837     -3.851567     -1.118902
C     -0.896209     -3.539944      0.034765
C     -0.507387     -2.232610      0.250410
C     -0.838446     -1.231234     -0.674603
C     -1.550644     -1.539832     -1.817172
C     -1.940012     -2.862525     -2.037338
C      0.305632     -1.625545      1.360446
C     -0.267968      0.078230     -0.204319
C      1.237271     -0.104255     -0.213299
C      1.575893     -1.117011      0.701732
C      2.898877     -1.452256      0.917608
H      3.165709     -2.225826      1.630067
C      3.889806     -0.769681      0.213611
C      3.555614      0.236179     -0.683630
C      2.221915      0.579328     -0.901379
H     -1.929419     -4.874970     -1.298765
H     -0.643860     -4.317585      0.748434
H     -1.805743     -0.767537     -2.535761
H     -2.500117     -3.117470     -2.930342
H      4.932094     -1.024954      0.370000
H      4.339600      0.758829     -1.220483
H      1.964097      1.370953     -1.597218
H      0.462193     -2.259580      2.229586
B     -0.310134     -0.108960      1.424318
H     -0.624592      0.962557     -0.728484
N     -0.152882      0.880969      2.392440
C     -0.421001      2.277425      2.055574
C      0.810773      3.155544      2.236074
C     -1.626699      2.838215      2.800094
H     -0.670098      2.281324      0.992812
H      1.649683      2.764851      1.656396
H      0.601025      4.174007      1.899914
H      1.115265      3.210197      3.284839
H     -2.498279      2.200410      2.644101
H     -1.444285      2.909238      3.875543
H     -1.856283      3.843693      2.438872
C      0.188599      0.610460      3.791586
C      1.629160      0.146945      3.955463
C     -0.789105     -0.353074      4.446966
H      0.101216      1.564234      4.318814
H      2.317872      0.830941      3.456487
H      1.891582      0.101757      5.015926
H      1.778031     -0.846385      3.530043
H     -1.810228      0.023729      4.379992
H     -0.764993     -1.327087      3.955157
H     -0.531326     -0.494315      5.499968
O     -2.712578     -0.547379      1.804680
S     -3.695338     -0.295741      0.703371
C     -5.107046      0.488944      1.477390
H     -4.785799      1.477019      1.806308
H     -5.907699      0.585630      0.742199
H     -5.427703     -0.111081      2.330581
C     -4.467463     -1.866714      0.346378
H     -3.693210     -2.507603     -0.075432
H     -4.858328     -2.289343      1.273449
H     -5.263133     -1.714774     -0.384961


Geometry of complex: Ic
-----------------------

62
Stoichiometry = H34C22BNOSSi2
C     -1.719136     -3.960509     -0.958622
C     -0.788658     -3.570777      0.004793
C     -0.415809     -2.241981      0.079770
C     -0.949106     -1.299411     -0.817953
C     -1.855985     -1.693628     -1.785158
C     -2.249431     -3.031770     -1.844051
C      0.477040     -1.530259      1.046900
C     -0.408004      0.060840     -0.475578
C      1.082667     -0.021901     -0.677385
C      1.603853     -0.947847      0.240048
C      2.963110     -1.190019      0.294388
H      3.371443     -1.894988      1.011703
C      3.806979     -0.516544     -0.589513
C      3.288230      0.375931     -1.517414
C      1.916985      0.627843     -1.567337
H     -2.027977     -4.998433     -1.020894
H     -0.378830     -4.299720      0.696865
H     -2.267450     -0.972513     -2.485501
H     -2.966714     -3.350106     -2.592687
H      4.876046     -0.696024     -0.555615
H      3.954434      0.886584     -2.204085
H      1.518883      1.332912     -2.290010
H      0.795343     -2.124597      1.898658
B     -0.393030     -0.082879      1.207031
H     -0.902473      0.879475     -0.993319
N      0.130266      0.971353      2.127220
Si     0.166123      0.592773      3.831370
C     -1.297832      1.338252      4.748854
C      1.768003      1.170434      4.628038
C      0.094311     -1.244710      4.226486
H     -1.342467      2.424719      4.666605
H     -2.227802      0.931054      4.343087
H     -1.248977      1.079388      5.811093
H      1.765658      0.884995      5.684726
H      2.617151      0.674372      4.149437
H      1.936061      2.246664      4.575247
H     -0.726589     -1.764500      3.731021
H      1.025999     -1.756163      3.977961
H     -0.051454     -1.331803      5.308283
Si     0.628586      2.563336      1.631505
C     -0.196391      3.170199      0.057216
C      2.487100      2.669015      1.412434
C      0.134945      3.873789      2.894647
H      0.215230      2.725493     -0.847585
H     -1.275376      2.997572      0.073865
H     -0.031828      4.251117      0.002552
H      2.770196      3.639484      0.992875
H      3.003225      2.552510      2.368388
H      2.842203      1.887968      0.736881
H     -0.952412      3.980805      2.940144
H      0.500153      3.697475      3.906705
H      0.547328      4.830536      2.557966
O     -1.892816     -0.283090      1.781110
S     -2.999149     -1.257180      1.315235
C     -3.947562     -1.409588      2.812858
H     -3.337507     -1.973556      3.517837
H     -4.175629     -0.418565      3.205451
H     -4.856854     -1.965459      2.579337
C     -4.106771     -0.214822      0.391603
H     -4.354715      0.664421      0.986714
H     -3.587090      0.061710     -0.523831
H     -4.995752     -0.799779      0.150088


Geometry of complex: Id
-----------------------

58
Stoichiometry = H26C28BNOS
C     -1.865544     -3.980822     -2.006037
C     -1.140590     -3.600413     -0.875385
C     -0.521262     -2.365874     -0.859818
C     -0.601587     -1.513661     -1.976297
C     -1.302599     -1.902824     -3.103550
C     -1.946491     -3.141344     -3.108397
C      0.241912     -1.666801      0.229154
C      0.100152     -0.225476     -1.650169
C      1.547738     -0.557893     -1.400990
C      1.631861     -1.421695     -0.299338
C      2.858808     -1.860736      0.156620
H      2.927237     -2.515290      1.019365
C      4.014385     -1.422915     -0.489987
C      3.932549     -0.557562     -1.571881
C      2.692138     -0.118718     -2.037548
H     -2.367633     -4.941945     -2.025094
H     -1.083205     -4.259191     -0.014797
H     -1.363579     -1.252016     -3.970768
H     -2.508489     -3.453000     -3.982026
H      4.985541     -1.752807     -0.137564
H      4.840130     -0.218797     -2.059530
H      2.631859      0.563801     -2.879281
H      0.199018     -2.150460      1.203715
B     -0.334256     -0.119822     -0.017638
H     -0.054763      0.574274     -2.373693
N      0.253861      0.973587      0.836863
O     -1.877111      0.033535      0.244837
S     -3.042470     -0.632365     -0.533213
C     -4.375753     -0.288447      0.589305
H     -4.212292     -0.902349      1.474194
H     -4.370804      0.771692      0.843015
H     -5.306763     -0.579087      0.100668
C     -3.446411      0.541524     -1.808326
H     -3.526462      1.536335     -1.369659
H     -2.650269      0.497659     -2.549016
H     -4.387574      0.222535     -2.259378
C      1.040941      0.614514      1.957040
C      0.488128     -0.101623      3.013426
C      2.390790      0.954388      2.005229
C      1.274321     -0.487757      4.090807
H     -0.564546     -0.358461      2.978846
C      3.171119      0.584472      3.087437
H      2.822206      1.499083      1.173202
C      2.617414     -0.143179      4.134058
H      0.831811     -1.053429      4.903464
H      4.222455      0.849206      3.105753
H      3.230862     -0.441581      4.976496
C     -0.037450      2.315264      0.657253
C      0.270379      3.279158      1.633120
C     -0.689432      2.771627     -0.500874
C     -0.043958      4.614978      1.447828
H      0.755361      2.974055      2.551012
C     -1.000169      4.109173     -0.673677
H     -0.946153      2.067204     -1.276692
C     -0.680761      5.051864      0.294366
H      0.211532      5.324458      2.227978
H     -1.497644      4.417711     -1.587681
H     -0.923282      6.098410      0.154414


Geometry of complex: IIa(sing)
------------------------------

56
Stoichiometry = H30C22BNOS
C     -4.566689      1.356735     -0.496868
C     -3.517647      1.505913     -1.375355
C     -2.171927      1.535321     -0.923721
C     -1.969026      1.314502      0.482275
C     -3.043165      1.275876      1.357562
C     -4.353322      1.261052      0.887072
C     -1.062402      1.803682     -1.738814
C     -0.541108      1.063671      0.875564
C      0.312146      2.144655      0.257834
C      0.101854      2.359273     -1.127324
C      1.002979      3.213703     -1.791425
H      0.884826      3.372046     -2.859387
C      1.989896      3.893462     -1.100275
C      2.106517      3.764703      0.281884
C      1.254714      2.886787      0.946308
H     -5.582341      1.343577     -0.880706
H     -3.714839      1.628783     -2.436169
H     -2.848002      1.182034      2.423519
H     -5.188976      1.197257      1.573599
H      2.661395      4.554067     -1.639525
H      2.860362      4.318908      0.828723
H      1.357330      2.747527      2.020020
H     -1.227011      1.984072     -2.797094
B     -0.120134     -0.395342      0.329574
H     -0.437495      1.073888      1.968359
N      1.168123     -0.933362      0.269460
O     -1.106876     -1.347636     -0.088600
S     -2.698631     -1.262160      0.017926
C     -3.017895     -2.693297     -0.996109
H     -2.767838     -2.410817     -2.018580
H     -2.423429     -3.544681     -0.666767
H     -4.087213     -2.897460     -0.923214
C     -2.944283     -2.001086      1.617663
H     -2.310764     -2.883279      1.711695
H     -2.691162     -1.245386      2.359089
H     -4.001726     -2.255265      1.697766
C      1.511062     -2.204004     -0.388310
C      1.115179     -2.230941     -1.857912
C      1.014434     -3.428864      0.369998
H      2.601753     -2.253866     -0.369458
H      1.518750     -1.360140     -2.377635
H      1.514352     -3.131182     -2.332215
H      0.032977     -2.230516     -1.986028
H      1.329219     -3.389884      1.414337
H     -0.072686     -3.502850      0.340671
H      1.429063     -4.335939     -0.077384
C      2.310323     -0.220785      0.850799
C      3.261649      0.302809     -0.213864
C      3.029738     -1.051448      1.905958
H      1.895697      0.642670      1.363956
H      2.731244      0.965189     -0.899830
H      4.068834      0.871840      0.252360
H      3.716504     -0.510095     -0.786868
H      2.334298     -1.389320      2.677721
H      3.527695     -1.928376      1.484555
H      3.798038     -0.439007      2.383194


Geometry of complex: IIa(trip)
------------------------------

56
Stoichiometry = H30C22BNOS
C     -4.235641      1.180782      1.840642
C     -3.940043      1.926365      0.718731
C     -2.640716      1.939184      0.172764
C     -1.632112      1.160017      0.787705
C     -1.953488      0.420365      1.918180
C     -3.235897      0.425279      2.450791
C     -2.339214      2.707129     -0.978573
C     -0.229091      1.143062      0.251728
C     -0.019922      1.915452     -1.017629
C     -1.060517      2.687305     -1.585173
C     -0.805375      3.415207     -2.764356
H     -1.609625      4.002122     -3.196401
C      0.435202      3.387635     -3.364840
C      1.458200      2.627284     -2.801550
C      1.219424      1.900983     -1.642357
H     -5.240717      1.185186      2.247062
H     -4.710568      2.520763      0.238297
H     -1.180132     -0.180949      2.386641
H     -3.457533     -0.162525      3.334110
H      0.612992      3.954008     -4.272019
H      2.436302      2.597117     -3.267755
H      2.016330      1.300157     -1.214079
H     -3.125951      3.300669     -1.432467
B      0.288455     -0.389002      0.104701
H      0.384665      1.637571      1.014619
N      1.365474     -0.889250      0.904030
O     -0.316696     -1.228416     -0.760757
S     -2.182704     -0.592433     -1.942774
C     -1.631788     -1.799434     -3.130640
H     -0.946077     -1.293426     -3.809654
H     -1.106609     -2.596937     -2.605997
H     -2.484440     -2.188322     -3.688998
C     -3.200647     -1.608268     -0.890253
H     -2.579531     -2.382794     -0.440532
H     -3.608110     -0.962503     -0.112706
H     -4.012787     -2.048067     -1.471052
C      1.733154     -2.309775      0.866354
C      2.271654     -2.741937     -0.491138
C      0.595676     -3.206233      1.337369
H      2.548361     -2.438602      1.583289
H      3.096254     -2.096269     -0.801102
H      2.640723     -3.770351     -0.443808
H      1.489120     -2.685325     -1.248537
H      0.288437     -2.935038      2.350252
H     -0.265484     -3.105647      0.676174
H      0.911389     -4.253081      1.343437
C      2.200427     -0.070110      1.776149
C      3.664820     -0.060374      1.349434
C      2.051706     -0.444730      3.246827
H      1.849280      0.956604      1.675543
H      3.760251      0.254455      0.307862
H      4.232298      0.635623      1.972124
H      4.129549     -1.044739      1.449076
H      1.006848     -0.373322      3.556503
H      2.395727     -1.463767      3.442075
H      2.643058      0.228315      3.872679


Geometry of complex: IIc(sing)
------------------------------

62
Stoichiometry = H34C22BNOSSi2
C     -4.428146      1.044848     -0.984467
C     -3.286720      1.029473     -1.755759
C     -2.007068      1.221196     -1.175684
C     -1.964012      1.301209      0.256988
C     -3.127884      1.440765      0.996266
C     -4.374483      1.282057      0.397378
C     -0.807878      1.379377     -1.890223
C     -0.576114      1.172492      0.817330
C      0.298807      2.188872      0.134183
C      0.245494      2.131273     -1.281855
C      1.163693      2.919560     -1.996975
H      1.172392      2.865591     -3.081633
C      1.996143      3.812747     -1.344224
C      1.933789      3.962050      0.038821
C      1.078962      3.138507      0.767200
H     -5.392628      0.903888     -1.462714
H     -3.362942      0.905489     -2.831893
H     -3.056387      1.598478      2.069713
H     -5.283586      1.350417      0.982573
H      2.682027      4.423507     -1.922428
H      2.563025      4.684377      0.545439
H      1.045036      3.227230      1.848670
H     -0.841564      1.324510     -2.974667
B     -0.060717     -0.310121      0.449548
H     -0.580074      1.312653      1.904281
N      1.262605     -0.785045      0.276451
O     -1.000601     -1.393570      0.361887
S     -2.605023     -1.331504      0.403515
C     -2.860583     -3.026269     -0.095620
H     -2.648837     -3.080457     -1.162439
H     -2.211715     -3.694783      0.469561
H     -3.914485     -3.248222      0.079624
C     -2.881735     -1.543379      2.148529
H     -2.253269     -2.355031      2.515165
H     -2.640183     -0.600987      2.634494
H     -3.940719     -1.766436      2.282021
Si     1.520286     -2.087488     -0.902059
Si     2.598079     -0.273755      1.312311
C      1.425717     -3.778494     -0.099634
H      0.462906     -3.901070      0.403375
H      1.507299     -4.556259     -0.865058
H      2.216325     -3.940643      0.634509
C      3.188154     -1.842810     -1.716052
H      4.040850     -1.899992     -1.039400
H      3.312720     -2.621065     -2.475344
H      3.217901     -0.874350     -2.222515
C      0.254820     -2.003945     -2.279501
H     -0.605076     -2.647191     -2.088024
H     -0.103517     -0.978940     -2.416556
H      0.719964     -2.336400     -3.211718
C      3.546545     -1.796036      1.875065
H      4.003970     -2.367550      1.067009
H      4.350320     -1.459856      2.537879
H      2.903112     -2.468650      2.448214
C      1.946580      0.454207      2.910122
H      2.788957      0.549150      3.602041
H      1.495873      1.437591      2.798620
H      1.215582     -0.216448      3.371051
C      3.780558      0.883534      0.455161
H      3.250643      1.716549     -0.009605
H      4.490486      1.292695      1.180377
H      4.351231      0.360838     -0.315003


Geometry of complex: IIc(trip)
------------------------------

62
Stoichiometry = H34C22BNOSSi2
C     -4.403184      1.742971      1.513088
C     -4.003719      1.966350      0.212107
C     -2.658614      1.806344     -0.174521
C     -1.711235      1.379285      0.786564
C     -2.139121      1.161453      2.089893
C     -3.464234      1.344998      2.462604
C     -2.242802      2.085929     -1.499572
C     -0.284864      1.147703      0.402024
C      0.113271      1.743606     -0.917962
C     -0.877135      2.103360     -1.864867
C     -0.473292      2.545948     -3.140810
H     -1.238447      2.807327     -3.864709
C      0.860669      2.674199     -3.461782
C      1.830593      2.373944     -2.507108
C      1.450011      1.912358     -1.254488
H     -5.440905      1.880397      1.795140
H     -4.723480      2.285971     -0.534518
H     -1.420574      0.835633      2.832927
H     -3.765661      1.171494      3.489248
H      1.152611      3.021153     -4.446480
H      2.882504      2.490318     -2.741788
H      2.209075      1.654523     -0.527289
H     -2.987290      2.377270     -2.233018
B      0.147892     -0.428641      0.326027
H      0.361945      1.573424      1.176828
N      1.553857     -0.774703      0.553006
Si     2.261857     -1.802238     -0.681325
C      2.158317     -3.622109     -0.248499
C      4.057677     -1.308263     -0.927551
C      1.421685     -1.544790     -2.334369
H      2.700637     -3.858888      0.669263
H      1.112204     -3.907167     -0.108508
H      2.574276     -4.232821     -1.055553
H      4.496947     -1.936690     -1.708305
H      4.118869     -0.269316     -1.263485
H      4.675273     -1.412202     -0.033937
H      0.399434     -1.921464     -2.326539
H      1.397441     -0.488448     -2.611669
H      1.984048     -2.083345     -3.103453
Si     2.392539     -0.371479      2.027774
C      1.176119      0.019010      3.402137
C      3.528047      1.108831      1.835701
C      3.389371     -1.839149      2.635515
H      0.739167      1.015173      3.313147
H      0.365930     -0.714054      3.443545
H      1.708462     -0.018549      4.357335
H      4.066056      1.287621      2.771731
H      4.267485      0.960249      1.045169
H      2.959577      2.013531      1.603022
H      2.727433     -2.683485      2.845320
H      4.155084     -2.177283      1.935833
H      3.889442     -1.564327      3.569200
O     -0.669784     -1.429036      0.008590
S     -2.720652     -1.271846     -1.050903
C     -2.327980     -2.865458     -1.743921
H     -1.857089     -2.698246     -2.712025
H     -1.633502     -3.376754     -1.077097
H     -3.242811     -3.444858     -1.876998
C     -3.515462     -1.777138      0.460410
H     -2.810180     -2.362374      1.050015
H     -3.791738     -0.872613      0.999848
H     -4.407900     -2.360183      0.227563


Geometry of complex: IId(sing)
------------------------------

58
Stoichiometry = H26C28BNOS
C     -4.536344      1.351983     -0.859882
C     -3.386083      1.387792     -1.619672
C     -2.105285      1.424487     -1.014680
C     -2.075745      1.382044      0.418192
C     -3.242165      1.433167      1.161378
C     -4.489288      1.389739      0.539654
C     -0.880931      1.512954     -1.708118
C     -0.703530      1.141937      0.979862
C      0.266084      2.114438      0.364941
C      0.221514      2.150246     -1.048796
C      1.223989      2.881219     -1.708419
H      1.228836      2.910693     -2.794173
C      2.169946      3.598053     -0.994443
C      2.143175      3.624482      0.396755
C      1.181691      2.873830      1.066781
H     -5.500158      1.321678     -1.359127
H     -3.455240      1.397498     -2.703406
H     -3.174937      1.442123      2.246857
H     -5.400920      1.401072      1.124868
H      2.928898      4.159980     -1.529760
H      2.880458      4.191750      0.952722
H      1.179438      2.841036      2.152034
H     -0.910199      1.541304     -2.794189
B     -0.288367     -0.326146      0.501641
H     -0.705361      1.211138      2.073457
N      1.035541     -0.815073      0.356795
O     -1.230471     -1.375736      0.309477
S     -2.812319     -1.269772      0.101925
C     -2.974533     -2.750377     -0.871917
H     -2.542191     -2.526339     -1.846920
H     -2.454566     -3.580727     -0.395109
H     -4.042498     -2.947710     -0.977065
C     -3.363918     -1.891297      1.671126
H     -2.789855     -2.779462      1.935963
H     -3.225188     -1.090817      2.395810
H     -4.426458     -2.115679      1.569786
C      1.319286     -1.946469     -0.450935
C      2.136521     -2.969288      0.019647
C      0.785369     -2.027392     -1.733760
C      2.403016     -4.068555     -0.781730
H      2.563515     -2.895869      1.013165
C      1.044552     -3.135335     -2.525181
H      0.181739     -1.202034     -2.099656
C      1.853836     -4.160695     -2.053904
H      3.041486     -4.860639     -0.406975
H      0.627723     -3.187581     -3.524958
H      2.065013     -5.020975     -2.678353
C      2.139848     -0.221572      1.022001
C      2.109747     -0.052128      2.400424
C      3.270757      0.155696      0.306095
C      3.189822      0.520407      3.056219
H      1.235367     -0.374342      2.954754
C      4.350428      0.715775      0.965281
H      3.285339      0.027365     -0.769625
C      4.314656      0.903687      2.341860
H      3.154400      0.656011      4.131323
H      5.221810      1.022323      0.398139
H      5.160715      1.347567      2.853344


Geometry of complex: IId(trip)
------------------------------

58
Stoichiometry = H26C28BNOS
C     -4.524482      0.830803      2.174654
C     -4.277926      1.551391      1.025613
C     -2.983527      1.623167      0.472150
C     -1.923846      0.935068      1.109211
C     -2.200898      0.212312      2.262037
C     -3.478534      0.156582      2.802207
C     -2.739477      2.360419     -0.711325
C     -0.530275      0.968598      0.557520
C     -0.354746      1.786724     -0.693902
C     -1.455692      2.438777     -1.299415
C     -1.248022      3.177070     -2.481663
H     -2.099130      3.670827     -2.939615
C      0.004231      3.282820     -3.046958
C      1.088932      2.655978     -2.437543
C      0.900421      1.919350     -1.275829
H     -5.526320      0.788847      2.586782
H     -5.084188      2.080300      0.527686
H     -1.399516     -0.334924      2.747296
H     -3.660128     -0.416403      3.704065
H      0.144749      3.856173     -3.956240
H      2.080902      2.741056     -2.866140
H      1.751773      1.438810     -0.807786
H     -3.567348      2.874039     -1.188738
B      0.049272     -0.515625      0.265203
H      0.119503      1.410783      1.322862
N      1.452317     -0.796217      0.563616
O     -0.661427     -1.493754     -0.291675
S     -2.493595     -0.973538     -1.528143
C     -1.889916     -2.194197     -2.675766
H     -1.229780     -1.680484     -3.374141
H     -1.328704     -2.949457     -2.126490
H     -2.727322     -2.636563     -3.217112
C     -3.492180     -1.982151     -0.453390
H     -2.857764     -2.737399      0.009316
H     -3.907936     -1.325263      0.310364
H     -4.297359     -2.443825     -1.026703
C      2.235699     -0.055091      1.473188
C      1.769858      0.243567      2.751382
C      3.501851      0.399199      1.098782
C      2.533382      1.010427      3.620068
H      0.808262     -0.141450      3.068174
C      4.267645      1.150379      1.973483
H      3.878111      0.158274      0.111104
C      3.785403      1.467549      3.237512
H      2.149820      1.236530      4.608652
H      5.245857      1.499129      1.661846
H      4.384239      2.059681      3.919402
C      2.113362     -1.859299     -0.100940
C      2.908722     -2.752876      0.612352
C      1.991127     -2.016801     -1.479598
C      3.562717     -3.786956     -0.039671
H      3.011392     -2.631312      1.684681
C      2.638188     -3.057410     -2.126298
H      1.385673     -1.313830     -2.038470
C      3.428178     -3.948567     -1.411563
H      4.175990     -4.474921      0.531623
H      2.534034     -3.164881     -3.200416
H      3.937752     -4.758479     -1.920405


Geometry of complex: IIIa
-------------------------

47
Stoichiometry = H24C20BNO
C     -3.944309      0.700066      1.818375
C     -3.748251      1.110471      0.514873
C     -2.459271      1.156900     -0.047786
C     -1.359980      0.754184      0.744992
C     -1.575695      0.355536      2.054553
C     -2.854447      0.327780      2.599380
C     -2.248259      1.630047     -1.367088
C      0.018069      0.722374      0.161798
C      0.184249      1.416670     -1.153973
C     -0.949084      1.806331     -1.903540
C     -0.751529      2.396978     -3.166072
H     -1.621496      2.693428     -3.742804
C      0.518011      2.609598     -3.663498
C      1.628732      2.242005     -2.909108
C      1.450835      1.647879     -1.665017
H     -4.945311      0.674281      2.233535
H     -4.592480      1.416788     -0.094035
H     -0.728236      0.051941      2.661240
H     -2.999068      0.013114      3.626241
H      0.648933      3.067305     -4.637336
H      2.628893      2.412547     -3.289827
H      2.318156      1.348672     -1.083783
H     -3.106347      1.924511     -1.961613
B      0.503645     -0.846406      0.025430
H      0.722965      1.153910      0.879637
N      1.521986     -1.443252      0.791332
O     -0.212997     -1.456062     -0.921083
C      1.856244     -2.856921      0.555983
C      2.346840     -3.088762     -0.863643
C      0.694362     -3.772156      0.909544
H      2.681660     -3.095458      1.231139
H      3.210143     -2.457806     -1.084790
H      2.634770     -4.133859     -1.000596
H      1.560668     -2.857137     -1.587014
H      0.379448     -3.618634      1.943487
H     -0.162383     -3.576104      0.259366
H      0.980792     -4.819294      0.784889
C      2.281208     -0.771458      1.841860
C      3.757438     -0.648297      1.487242
C      2.084263     -1.424490      3.204607
H      1.885732      0.242002      1.920944
H      3.881614     -0.137907      0.529902
H      4.282987     -0.076226      2.255366
H      4.238513     -1.627241      1.417900
H      1.024522     -1.473311      3.463296
H      2.487471     -2.439669      3.230096
H      2.601160     -0.845508      3.973267


Geometry of complex: IIIc
-------------------------

53
Stoichiometry = H28C20BNOSi2
C     -4.933088      1.155414      1.008963
C     -4.390134      1.258654     -0.253596
C     -2.994510      1.270825     -0.444425
C     -2.151294      1.149208      0.684538
C     -2.717656      1.055296      1.946345
C     -4.095306      1.062436      2.119119
C     -2.428005      1.447022     -1.730660
C     -0.671679      1.031920      0.492832
C     -0.157897      1.561567     -0.811116
C     -1.041210      1.670289     -1.912303
C     -0.517842      2.043151     -3.165006
H     -1.195019      2.118084     -4.009420
C      0.824836      2.318385     -3.323415
C      1.682092      2.241013     -2.228398
C      1.184504      1.863637     -0.986941
H     -6.009346      1.151690      1.138447
H     -5.034923      1.344505     -1.122111
H     -2.069085      0.961607      2.811786
H     -4.515970      0.987815      3.115119
H      1.208912      2.603148     -4.296272
H      2.735419      2.469780     -2.341563
H      1.858584      1.792635     -0.141475
H     -3.086803      1.518840     -2.589560
B     -0.225579     -0.508291      0.582458
H     -0.142648      1.527220      1.316988
N      1.167076     -0.989130      0.569693
Si     1.659552     -1.951753     -0.837689
C      1.508838     -3.780915     -0.493912
C      3.432737     -1.487252     -1.210216
C      0.582016     -1.517326     -2.293876
H      2.173890     -4.115883      0.303267
H      0.480792     -4.016004     -0.207101
H      1.750420     -4.347356     -1.398279
H      3.776376     -2.044055     -2.086875
H      3.506323     -0.420433     -1.435460
H      4.111442     -1.713446     -0.385114
H     -0.474991     -1.694456     -2.083831
H      0.706960     -0.476176     -2.596648
H      0.866183     -2.152289     -3.138455
Si     2.063013     -0.892445      2.093754
C      0.846516     -0.555369      3.469955
C      3.295432      0.510570      1.980214
C      2.963675     -2.485934      2.457348
H      0.357880      0.415950      3.363592
H      0.072552     -1.325390      3.509774
H      1.377455     -0.554546      4.426180
H      3.914064      0.523045      2.882677
H      3.956037      0.402106      1.117360
H      2.790916      1.476985      1.907756
H      2.265075     -3.317945      2.569409
H      3.690814     -2.747589      1.686043
H      3.506700     -2.370646      3.400246
O     -1.020241     -1.545064      0.698564


Geometry of complex: IIId
-------------------------

49
Stoichiometry = H20C26BNO
C     -5.176744      1.085177      0.022884
C     -4.324102      0.920591     -1.047480
C     -2.928688      1.031250     -0.886452
C     -2.409324      1.288861      0.405120
C     -3.284484      1.456455      1.466969
C     -4.657821      1.364935      1.286314
C     -2.048660      0.931222     -1.992396
C     -0.930896      1.264782      0.615857
C     -0.123093      1.536270     -0.609549
C     -0.675224      1.256415     -1.883001
C      0.152773      1.354563     -3.018206
H     -0.269179      1.123235     -3.990924
C      1.469026      1.751154     -2.907432
C      1.990459      2.080265     -1.658076
C      1.191949      1.969472     -0.526608
H     -6.248400      1.002345     -0.118588
H     -4.719733      0.716305     -2.037267
H     -2.881513      1.643739      2.456203
H     -5.323961      1.500456      2.130512
H      2.090565      1.822755     -3.792828
H      3.016935      2.416245     -1.565885
H      1.608576      2.213388      0.445662
H     -2.458182      0.703166     -2.971059
B     -0.560264     -0.169650      1.306994
H     -0.656798      1.991626      1.393071
N      0.832789     -0.786520      0.841565
O     -1.203886     -0.881678      2.130672
C      1.895899     -0.793179      1.705521
C      2.854879     -1.822362      1.715887
C      1.994572      0.244382      2.651024
C      3.895228     -1.784654      2.620330
H      2.746164     -2.661087      1.041236
C      3.042806      0.272217      3.543662
H      1.248104      1.029056      2.659719
C      4.001919     -0.737336      3.530255
H      4.622819     -2.587364      2.630690
H      3.116274      1.082824      4.258508
H      4.819367     -0.717641      4.241064
C      0.843409     -1.461280     -0.367972
C     -0.363676     -1.971421     -0.866266
C      2.007216     -1.551774     -1.147136
C     -0.393059     -2.587181     -2.100627
H     -1.256913     -1.909198     -0.255883
C      1.958538     -2.160168     -2.384679
H      2.920610     -1.087503     -0.799508
C      0.764579     -2.687518     -2.863933
H     -1.327024     -2.992832     -2.470398
H      2.855112     -2.205239     -2.991322
H      0.734641     -3.165359     -3.835908


Geometry of complex: qMECP(Ia-IIa)
----------------------------------

56
Stoichiometry = H30C22BNOS
C     -1.953919     -3.875488     -1.090810
C     -1.068007     -3.618778     -0.050181
C     -0.541481     -2.348476      0.093301
C     -0.915790     -1.329139     -0.804321
C     -1.773106     -1.596873     -1.849484
C     -2.297225     -2.880159     -1.987702
C      0.391150     -1.839915      1.118392
C     -0.295593     -0.028673     -0.390591
C      1.188979     -0.250060     -0.467011
C      1.569127     -1.270048      0.419370
C      2.901197     -1.608965      0.548554
H      3.212475     -2.387648      1.233938
C      3.850646     -0.930234     -0.207182
C      3.470613      0.066261     -1.087200
C      2.128630      0.411709     -1.222946
H     -2.368240     -4.867752     -1.207663
H     -0.794254     -4.408821      0.636867
H     -2.042572     -0.823778     -2.558653
H     -2.974195     -3.097860     -2.802177
H      4.897538     -1.186679     -0.106720
H      4.220720      0.585814     -1.669042
H      1.839663      1.204023     -1.902317
H      0.595668     -2.509180      1.950452
B     -0.487265     -0.079446      1.270226
H     -0.639750      0.820894     -0.985356
N      0.031860      0.944139      2.138865
O     -2.015854     -0.316400      1.688343
S     -3.093459     -1.201343      1.071708
C     -4.257510     -1.321646      2.484424
H     -3.803867     -1.969416      3.227606
H     -4.426767     -0.338884      2.909545
H     -5.185562     -1.759556      2.134453
C     -4.093703     -0.009520      0.110698
H     -4.326836      0.856281      0.720662
H     -3.503452      0.289520     -0.748393
H     -4.997059     -0.507338     -0.223227
C      0.420820      0.711700      3.521991
C      1.822383      0.093251      3.625838
C     -0.583354     -0.166045      4.274044
H      0.450889      1.682538      4.028398
H      2.549454      0.700170      3.094065
H      2.124282      0.019501      4.669324
H      1.827039     -0.897104      3.185391
H     -1.573358      0.279550      4.236810
H     -0.626083     -1.151952      3.821744
H     -0.282225     -0.266923      5.315360
C      0.035641      2.326843      1.689535
C      1.407082      3.001346      1.819127
C     -1.050477      3.170538      2.378567
H     -0.205384      2.299066      0.624252
H      2.162364      2.396067      1.323885
H      1.380568      3.980069      1.344091
H      1.692090      3.135409      2.859600
H     -2.010955      2.668025      2.296427
H     -0.828710      3.322029      3.432299
H     -1.122272      4.146023      1.902312


Geometry of complex: qMECP(Ic-IIc)
----------------------------------

62
Stoichiometry = H34C22BNOSSi2
C     -2.236787     -3.840295     -0.575349
C     -1.102423     -3.662815      0.172421
C     -0.354690     -2.456647      0.093441
C     -0.941713     -1.390606     -0.671304
C     -2.019035     -1.631263     -1.507924
C     -2.696161     -2.843158     -1.445027
C      0.874230     -2.250071      0.697802
C     -0.301915     -0.055033     -0.433579
C      1.190716     -0.191291     -0.557844
C      1.748583     -1.248239      0.196133
C      3.144227     -1.321458      0.300291
H      3.590648     -2.097796      0.909763
C      3.949008     -0.442041     -0.395991
C      3.388075      0.516071     -1.227508
C      2.003216      0.639348     -1.294689
H     -2.781980     -4.773337     -0.511256
H     -0.732340     -4.461475      0.802576
H     -2.374534     -0.847600     -2.166609
H     -3.558143     -3.023041     -2.070075
H      5.026796     -0.515152     -0.311820
H      4.020950      1.178974     -1.802162
H      1.573200      1.403887     -1.929630
H      1.301006     -3.044955      1.299455
B     -0.632603      0.258431      1.127467
H     -0.684920      0.698969     -1.126192
N      0.046780      1.141675      1.998091
Si     0.056292      0.614777      3.697080
C     -1.516071      1.271557      4.581235
C      1.623962      1.279163      4.552728
C      0.200738     -1.279836      3.873716
H     -1.274169      2.100449      5.239499
H     -2.255138      1.626392      3.870957
H     -1.978151      0.503126      5.194130
H      1.665414      0.898248      5.568989
H      2.517252      0.939226      4.038627
H      1.667523      2.359587      4.608171
H     -0.172853     -1.805469      3.003724
H      1.241546     -1.566199      3.994093
H     -0.335628     -1.637270      4.748029
Si     0.629445      2.739710      1.530288
C     -0.168930      3.319037     -0.104455
C      2.529478      2.806193      1.440792
C     -0.022522      4.023188      2.794545
H      0.289539      2.853445     -0.966795
H     -1.232803      3.104249     -0.133039
H     -0.046639      4.392858     -0.215105
H      2.852392      3.621085      0.799344
H      2.974168      2.965417      2.417454
H      2.936542      1.886480      1.034038
H     -1.101551      4.130486      2.736591
H      0.224053      3.771841      3.818404
H      0.411441      4.996901      2.584802
O     -1.705550     -0.347919      1.740405
S     -2.803454     -1.373717      1.086629
C     -3.558612     -1.702275      2.722334
H     -2.911589     -2.402100      3.238669
H     -3.639703     -0.785152      3.291058
H     -4.529090     -2.157095      2.557307
C     -3.994282     -0.099518      0.566794
H     -4.031109      0.683258      1.315110
H     -3.659891      0.301212     -0.382819
H     -4.962272     -0.572512      0.444650


Geometry of complex: qMECP(Id-IId)
----------------------------------

58
Stoichiometry = H26C28BNOS
C     -2.659269     -3.344743     -1.954802
C     -2.080970     -3.143971     -0.719942
C     -0.897922     -2.384759     -0.598769
C     -0.416985     -1.735172     -1.780498
C     -0.973892     -1.989276     -3.015403
C     -2.105849     -2.797881     -3.110810
C     -0.174902     -2.152862      0.582803
C      0.591081     -0.685571     -1.428217
C      1.712638     -1.340605     -0.681312
C      1.250091     -2.033864      0.453889
C      2.192291     -2.597578      1.315434
H      1.864444     -3.124397      2.203667
C      3.541449     -2.497416      1.029318
C      3.979141     -1.848615     -0.114033
C      3.053434     -1.263424     -0.971995
H     -3.553475     -3.949433     -2.033256
H     -2.508373     -3.601683      0.162999
H     -0.560761     -1.529491     -3.904977
H     -2.553794     -2.995298     -4.073488
H      4.265733     -2.939424      1.702646
H      5.036963     -1.780332     -0.329439
H      3.394200     -0.730315     -1.851523
H     -0.565648     -2.565779      1.509016
B     -0.258658      0.229821     -0.363898
H      0.948708     -0.128342     -2.300706
N      0.274524      1.163973      0.548818
O     -1.632470      0.456618     -0.592444
S     -2.664675     -0.367388     -1.479996
C     -4.118506      0.100125     -0.482979
H     -4.111321     -0.525713      0.403111
H     -4.053823      1.143966     -0.198966
H     -5.011277     -0.099992     -1.064789
C     -2.896377      0.881528     -2.790828
H     -3.018689      1.862857     -2.347994
H     -2.017701      0.857227     -3.425800
H     -3.769892      0.600395     -3.368169
C      1.599531      1.140640      1.082291
C      1.902281      0.396443      2.213902
C      2.574647      1.944750      0.506886
C      3.172213      0.453795      2.759360
H      1.144564     -0.232296      2.654937
C      3.845039      1.993268      1.052017
H      2.331840      2.525745     -0.370986
C      4.144952      1.251084      2.181548
H      3.403450     -0.129405      3.638999
H      4.602343      2.614760      0.595950
H      5.136159      1.291644      2.609370
C     -0.493007      2.250551      1.040737
C     -0.598713      2.504883      2.405252
C     -1.127531      3.108878      0.145549
C     -1.346289      3.576819      2.859458
H     -0.092499      1.862285      3.109182
C     -1.879466      4.173810      0.604822
H     -1.011472      2.936170     -0.913701
C     -1.996151      4.410842      1.965058
H     -1.422709      3.760097      3.921766
H     -2.365132      4.832528     -0.101693
H     -2.580321      5.245310      2.324186


Geometry of complex: MECP(Ia-IIa)
---------------------------------

47
Stoichiometry = H24C20BNO
C     -4.280752      0.636066      1.558406
C     -3.837162      1.528479      0.606400
C     -2.523401      1.462473      0.104382
C     -1.654693      0.464054      0.602532
C     -2.124030     -0.428118      1.552340
C     -3.424449     -0.352322      2.035038
C     -2.076108      2.341395     -0.911881
C     -0.199833      0.483949      0.192006
C      0.059861      1.160753     -1.135445
C     -0.848154      2.141546     -1.594155
C     -0.529929      2.866040     -2.756329
H     -1.224237      3.624101     -3.103565
C      0.634117      2.618877     -3.454804
C      1.511202      1.635916     -3.011717
C      1.214700      0.918293     -1.857885
H     -5.296122      0.701889      1.932051
H     -4.502173      2.295855      0.224112
H     -1.460516     -1.197438      1.936021
H     -3.766858     -1.060317      2.780330
H      0.859768      3.186854     -4.349985
H      2.423527      1.428932     -3.558455
H      1.908579      0.157188     -1.513932
H     -2.754114      3.106554     -1.275251
B      0.412860     -0.991339      0.183922
H      0.313777      1.097044      0.952283
N      1.557197     -1.456969      0.848777
O     -0.339545     -1.807010     -0.610443
C      1.976122     -2.859668      0.731774
C      2.381316     -3.201703     -0.693328
C      0.912213     -3.807158      1.262909
H      2.859887     -2.973550      1.364556
H      3.184467     -2.546790     -1.036564
H      2.727615     -4.235850     -0.757613
H      1.534896     -3.087482     -1.375934
H      0.663670     -3.568114      2.298800
H     -0.003487     -3.741253      0.669427
H      1.264670     -4.840310      1.220841
C      2.396172     -0.590004      1.674574
C      3.819796     -0.490267      1.142985
C      2.364879     -1.000952      3.140184
H      1.961375      0.408205      1.608095
H      3.823898     -0.141920      0.108481
H      4.394838      0.217915      1.743318
H      4.338750     -1.451080      1.183985
H      1.339509     -1.010043      3.514917
H      2.791869     -1.995685      3.292333
H      2.945571     -0.299626      3.743373


Geometry of complex: MECP(Ic-IIc)
---------------------------------

53
Stoichiometry = H28C20BNOSi2
C     -4.993798      0.741696      0.770403
C     -4.413275      0.988565     -0.453629
C     -3.018549      1.146778     -0.579295
C     -2.215406      1.023371      0.579493
C     -2.822436      0.777662      1.802923
C     -4.199085      0.644319      1.910522
C     -2.420135      1.456645     -1.821081
C     -0.718875      1.072468      0.466321
C     -0.186988      1.635105     -0.819631
C     -1.036993      1.751269     -1.941639
C     -0.486335      2.179152     -3.162455
H     -1.139056      2.264789     -4.024843
C      0.854248      2.487716     -3.274717
C      1.680717      2.389888     -2.160656
C      1.151450      1.967425     -0.946845
H     -6.068892      0.626827      0.846746
H     -5.028209      1.076252     -1.343125
H     -2.203523      0.682653      2.689352
H     -4.650704      0.453375      2.876587
H      1.258424      2.811824     -4.226676
H      2.732450      2.640181     -2.235154
H      1.801257      1.882187     -0.083379
H     -3.049125      1.538682     -2.700909
B     -0.193572     -0.417482      0.675093
H     -0.306308      1.654114      1.302235
N      1.176463     -0.929113      0.585340
Si     1.531949     -1.945732     -0.823980
C      1.226393     -3.746701     -0.438573
C      3.324169     -1.666226     -1.283292
C      0.430848     -1.426797     -2.233531
H      1.882887     -4.125886      0.346018
H      0.192219     -3.878410     -0.111158
H      1.383550     -4.355522     -1.333728
H      3.564320     -2.248660     -2.177370
H      3.503679     -0.612771     -1.510679
H      4.016834     -1.973389     -0.496430
H     -0.626104     -1.455602     -1.957356
H      0.665906     -0.421042     -2.586349
H      0.570541     -2.120679     -3.067643
Si     2.159507     -0.854190      2.049225
C      1.084000     -0.239142      3.447482
C      3.576588      0.338086      1.779371
C      2.838421     -2.536163      2.495001
H      0.729685      0.781128      3.281846
H      0.214976     -0.885695      3.588371
H      1.660950     -0.237139      4.376437
H      4.232805      0.337465      2.654629
H      4.175678      0.066188      0.908496
H      3.216426      1.359548      1.636744
H      2.029903     -3.249743      2.668005
H      3.495299     -2.943535      1.723552
H      3.422662     -2.456187      3.416333
O     -0.978942     -1.430413      1.001647


Geometry of complex: MECP(IIId-2d)
----------------------------------

49
Stoichiometry = H20C26BNO
C     -3.995060     -0.249235     -1.772181
C     -2.735014      0.025944     -2.267957
C     -1.765305      0.666596     -1.477612
C     -2.098565      1.006119     -0.145876
C     -3.374640      0.744134      0.326487
C     -4.326092      0.119841     -0.472571
C     -0.483386      1.005295     -1.995502
C     -1.039600      1.570146      0.762940
C      0.061317      2.280321      0.029445
C      0.383355      1.885839     -1.291200
C      1.527885      2.439791     -1.893953
H      1.787163      2.130315     -2.901576
C      2.299523      3.379728     -1.238217
C      1.938835      3.810279      0.035403
C      0.824906      3.253278      0.656227
H     -4.726965     -0.744201     -2.400834
H     -2.480331     -0.244229     -3.287888
H     -3.621985      1.016126      1.348144
H     -5.316901     -0.079923     -0.081187
H      3.174492      3.795232     -1.725656
H      2.524220      4.566434      0.545342
H      0.555314      3.565616      1.660883
H     -0.230010      0.713588     -3.008754
B     -0.416050      0.404314      1.676420
H     -1.504805      2.252351      1.481221
N      0.451290     -0.724426      0.886187
O     -0.493420      0.138280      2.911595
C      1.798364     -0.848025      1.089417
C      2.432868     -2.106946      1.085536
C      2.555514      0.308646      1.353092
C      3.791122     -2.190738      1.297522
H      1.839285     -3.003290      0.964445
C      3.913400      0.209219      1.548985
H      2.067856      1.274977      1.355985
C      4.537773     -1.036525      1.518929
H      4.273378     -3.160484      1.312386
H      4.495321      1.105504      1.725033
H      5.606197     -1.109013      1.684387
C     -0.247353     -1.707393      0.194588
C     -1.532234     -2.064847      0.616273
C      0.292905     -2.269173     -0.969921
C     -2.253808     -2.988523     -0.109218
H     -1.929020     -1.633873      1.526766
C     -0.452923     -3.174740     -1.699088
H      1.261365     -1.939094     -1.322447
C     -1.720560     -3.542739     -1.268785
H     -3.242463     -3.275151      0.226719
H     -0.047185     -3.585599     -2.615656
H     -2.301148     -4.254503     -1.843502


Geometry of complex: TS(Ia-IIa)(sing)
-------------------------------------

56
Stoichiometry = H30C22BNOS
C     -1.676215     -4.050101     -2.313852
C     -0.609833     -3.787000     -1.469394
C     -0.099233     -2.484311     -1.350699
C     -0.731836     -1.455289     -2.103917
C     -1.748828     -1.743692     -2.996474
C     -2.246871     -3.042255     -3.092725
C      0.982016     -2.049122     -0.515215
C     -0.222322     -0.108486     -1.688586
C      1.264483     -0.102569     -1.907749
C      1.888918     -1.123082     -1.161478
C      3.286211     -1.170467     -1.145350
H      3.791160     -1.939372     -0.568273
C      4.027354     -0.258911     -1.885954
C      3.396910      0.705518     -2.665533
C      2.005026      0.776228     -2.674331
H     -2.058842     -5.063180     -2.389279
H     -0.159588     -4.592422     -0.897037
H     -2.194912     -0.943769     -3.581815
H     -3.062331     -3.268143     -3.770082
H      5.111192     -0.310319     -1.866938
H      3.982828      1.407593     -3.247763
H      1.502442      1.546913     -3.252732
H      1.422152     -2.790044      0.149744
B     -0.407977     -0.108187     -0.066521
H     -0.731176      0.715584     -2.201346
N      0.099815      0.882270      0.810784
O     -1.598215     -0.729791      0.551332
S     -2.650144     -1.697433     -0.098687
C     -3.466329     -2.206991      1.398754
H     -2.763908     -2.841850      1.937933
H     -3.751231     -1.341120      1.995278
H     -4.338759     -2.791499      1.102216
C     -3.868203     -0.548947     -0.701112
H     -4.113865      0.167132      0.082834
H     -3.436073     -0.057348     -1.570778
H     -4.740367     -1.130615     -1.003859
C     -0.011146      0.808475      2.271729
C      0.459915     -0.530862      2.820327
C     -1.385473      1.189055      2.816927
H      0.685353      1.556843      2.658010
H      1.473562     -0.746901      2.479078
H      0.454363     -0.511823      3.913377
H     -0.183774     -1.346903      2.488423
H     -1.723554      2.138182      2.397847
H     -2.130063      0.428533      2.584022
H     -1.335997      1.295516      3.904297
C      0.855602      2.032482      0.312076
C      2.331290      1.983682      0.683128
C      0.224537      3.356990      0.728156
H      0.798422      1.984290     -0.773499
H      2.785234      1.065131      0.310195
H      2.857574      2.831586      0.238199
H      2.479426      2.037079      1.765429
H     -0.823602      3.403616      0.423312
H      0.274398      3.516625      1.808555
H      0.758282      4.182560      0.251017


Geometry of complex: TS(Ic-IIc)(sing)
-------------------------------------

62
Stoichiometry = H34C22BNOSSi2
C     -1.837398     -4.034358     -1.990406
C     -0.752656     -3.772719     -1.174252
C     -0.129101     -2.507614     -1.187931
C     -0.713328     -1.504847     -2.019660
C     -1.736784     -1.810494     -2.899281
C     -2.330257     -3.071772     -2.877342
C      1.021326     -2.128128     -0.448895
C     -0.146845     -0.149120     -1.720560
C      1.342925     -0.213869     -1.903747
C      1.925628     -1.211461     -1.088116
C      3.324591     -1.272119     -1.027071
H      3.799368     -2.008312     -0.385183
C      4.101855     -0.446141     -1.825467
C      3.511468      0.449361     -2.712442
C      2.122858      0.559831     -2.742291
H     -2.297224     -5.017437     -1.963025
H     -0.358888     -4.552971     -0.529922
H     -2.121767     -1.038306     -3.560640
H     -3.155922     -3.304228     -3.539448
H      5.183486     -0.519537     -1.775453
H      4.124071      1.074514     -3.351584
H      1.653943      1.277178     -3.409036
H      1.443727     -2.858137      0.236312
B     -0.399694      0.062935     -0.132093
H     -0.613579      0.630083     -2.330859
N      0.267363      0.936002      0.775130
Si     0.284227      0.497821      2.488556
C     -1.196744      1.210935      3.392012
C      1.873841      1.097637      3.278791
C      0.295980     -1.352439      2.760929
H     -1.230053      2.300258      3.335424
H     -2.123550      0.821103      2.964285
H     -1.164696      0.927132      4.448193
H      1.882678      0.761578      4.320336
H      2.732760      0.646012      2.775661
H      2.009226      2.179061      3.278454
H     -0.545158     -1.873807      2.305577
H      1.212308     -1.794237      2.367591
H      0.265889     -1.527716      3.841704
Si     0.886651      2.513008      0.290447
C      0.117349      3.090090     -1.317327
C      2.748302      2.552894      0.188351
C      0.313679      3.810090      1.527324
H      0.494018      2.573126     -2.196749
H     -0.971651      2.993281     -1.290787
H      0.351177      4.153542     -1.427875
H      3.074613      3.498102     -0.256275
H      3.204386      2.471515      1.176918
H      3.121921      1.737562     -0.434382
H     -0.776605      3.892878      1.524085
H      0.638596      3.639202      2.553776
H      0.719901      4.775982      1.210051
O     -1.657272     -0.381686      0.456459
S     -2.724088     -1.398820     -0.142902
C     -3.624651     -1.674842      1.369472
H     -2.988122     -2.282659      2.011540
H     -3.870407     -0.726172      1.845614
H     -4.522830     -2.235187      1.104964
C     -3.854927     -0.268825     -0.921969
H     -4.082137      0.545922     -0.234507
H     -3.374018      0.094986     -1.827699
H     -4.749762     -0.835661     -1.182779


Geometry of complex: TS(Id-IId)(sing)
-------------------------------------

58
Stoichiometry = H26C28BNOS
C     -1.775678     -3.983213     -2.267577
C     -0.645057     -3.741096     -1.510058
C     -0.108855     -2.440521     -1.405181
C     -0.798201     -1.396841     -2.094326
C     -1.881509     -1.669032     -2.909934
C     -2.402315     -2.960673     -2.986024
C      1.044394     -2.069171     -0.662405
C     -0.296708     -0.039509     -1.696772
C      1.191478      0.018229     -1.898944
C      1.862371     -1.019086     -1.215389
C      3.262070     -0.970821     -1.167375
H      3.804747     -1.746096     -0.634526
C      3.955944      0.036000     -1.821946
C      3.281549      1.009210     -2.552197
C      1.889874      0.991610     -2.585099
H     -2.169812     -4.993175     -2.325743
H     -0.156212     -4.559673     -0.990416
H     -2.362942     -0.854605     -3.445688
H     -3.269110     -3.170334     -3.601541
H      5.040214      0.054223     -1.774682
H      3.830520      1.792040     -3.062648
H      1.348048      1.775055     -3.105953
H      1.547997     -2.849340     -0.096022
B     -0.517677      0.017842     -0.106030
H     -0.821419      0.763690     -2.224593
N      0.149781      0.905919      0.788726
O     -1.666830     -0.553886      0.539765
S     -2.637823     -1.683018     -0.013927
C     -3.235960     -2.233792      1.568375
H     -2.411280     -2.763261      2.044831
H     -3.554354     -1.383120      2.170166
H     -4.058976     -2.923854      1.376238
C     -4.025559     -0.695761     -0.518190
H     -4.264043      0.024931      0.263994
H     -3.744141     -0.203084     -1.447192
H     -4.855328     -1.379912     -0.701261
C      0.849342      2.050026      0.324782
C      0.192578      3.002548     -0.444901
C      2.183905      2.243404      0.665678
C      0.871532      4.125751     -0.894494
H     -0.854771      2.858392     -0.685291
C      2.854646      3.370185      0.224696
H      2.693022      1.492433      1.257730
C      2.203713      4.315419     -0.559094
H      0.352334      4.860327     -1.499873
H      3.899477      3.503831      0.480736
H      2.734458      5.194000     -0.906902
C      0.139804      0.695607      2.187577
C     -0.024405      1.763631      3.066711
C      0.302173     -0.590124      2.698359
C     -0.041592      1.542915      4.434909
H     -0.137083      2.766624      2.671959
C      0.272941     -0.805187      4.067056
H      0.472094     -1.406312      2.003154
C      0.099923      0.258380      4.943220
H     -0.171807      2.382489      5.108590
H      0.406703     -1.810131      4.452415
H      0.086843      0.089583      6.013689


Geometry of complex: Nitrone
----------------------------

28
Stoichiometry = H15C11NO
C     -2.637789     -3.005363      0.000218
C     -1.258171     -3.151532      0.000498
C     -0.424156     -2.043881      0.000562
C     -0.971444     -0.752610      0.000305
C     -2.369410     -0.620431      0.000028
C     -3.191756     -1.730149     -0.000008
H     -3.280024     -3.878597      0.000175
H     -0.820538     -4.143539      0.000673
H      0.649134     -2.157257      0.000791
H     -2.805430      0.373326     -0.000171
H     -4.268335     -1.603248     -0.000220
C     -0.211502      0.472763      0.000204
H     -0.764484      1.400347     -0.000209
C      1.675896      2.004856     -0.000123
C      1.215462      2.724602     -1.261205
C      1.213383      2.726870      1.258899
C      3.187455      1.881978      0.001275
H      1.493710      2.156139     -2.150852
H      0.136497      2.885271     -1.272853
H      1.700790      3.701409     -1.311640
H      1.489888      2.159877      2.150027
H      1.698916      3.703615      1.308496
H      0.134462      2.887942      1.268391
H      3.606275      2.890224      0.000860
H      3.543807      1.354080      0.884813
H      3.545342      1.352701     -0.880805
N      1.085824      0.598024      0.000484
O      1.898571     -0.368522      0.000999


Geometry of complex: Nitrone Cycloaddition TS1
----------------------------------------------

53
Stoichiometry = H25C23BN2O2
C     -1.871607      2.002294     -0.331381
H     -2.116804      3.053424     -0.239743
N     -1.794726      1.349500      0.797168
B      0.236658      0.591901      0.069303
N      1.187463     -0.490371      0.214706
C      2.492377     -0.471251     -0.299225
C      3.309835     -1.604430     -0.222056
C      3.013519      0.680008     -0.902124
C      4.600002     -1.583114     -0.730265
H      2.936504     -2.510429      0.237241
C      4.301946      0.684765     -1.407571
H      2.385880      1.558792     -0.969272
C      5.110986     -0.441877     -1.328099
H      5.208600     -2.477827     -0.654774
H      4.679262      1.590590     -1.870285
H      6.119686     -0.428623     -1.723862
C      0.777011     -1.663617      0.914056
C      0.083584     -2.665679      0.248338
C      1.059837     -1.805554      2.266629
C     -0.332080     -3.799085      0.932599
H     -0.125480     -2.545776     -0.808924
C      0.645869     -2.938817      2.950627
H      1.607293     -1.019253      2.774371
C     -0.052357     -3.937938      2.285090
H     -0.875960     -4.576169      0.407414
H      0.867458     -3.041607      4.006940
H     -0.377039     -4.823242      2.819691
C     -2.073903      1.419977     -1.651247
C     -2.085209      2.300771     -2.733145
C     -2.319277      0.062620     -1.870919
C     -2.301260      1.833694     -4.017667
H     -1.906117      3.356465     -2.561235
C     -2.551042     -0.396115     -3.155446
H     -2.328459     -0.627534     -1.038201
C     -2.532979      0.482217     -4.231895
H     -2.293681      2.525199     -4.851877
H     -2.744247     -1.449897     -3.319148
H     -2.705601      0.113126     -5.236252
O     -1.042265      0.223537      0.737217
O      0.308471      1.747677     -0.514010
C     -1.863322      1.950663      2.151107
C     -2.518174      0.907197      3.049166
C     -0.457870      2.277596      2.643314
C     -2.719092      3.205889      2.105391
H     -3.533923      0.689338      2.712549
H     -1.942075     -0.018136      3.051891
H     -2.564265      1.291837      4.069210
H      0.036248      2.983792      1.975513
H     -0.527395      2.718247      3.639431
H      0.153189      1.376579      2.713712
H     -2.897261      3.533153      3.130291
H     -2.223876      4.026206      1.582379
H     -3.687687      3.012966      1.638324


Geometry of complex: Nitrone Cycloaddition Intermediate A
---------------------------------------------------------

53
Stoichiometry = H25C23BN2O2
C     -2.249006      1.871389     -0.200752
H     -2.862551      2.744961     -0.030692
N     -1.677585      1.406833      0.850908
B      0.495186      0.728532      0.122382
N      1.302801     -0.490963      0.221402
C      2.586184     -0.609747     -0.328014
C      3.389215     -1.721941     -0.046221
C      3.105011      0.381542     -1.172028
C      4.658152     -1.838494     -0.593689
H      3.021645     -2.503005      0.606656
C      4.373921      0.250900     -1.708893
H      2.493687      1.250663     -1.376570
C      5.165502     -0.856734     -1.430277
H      5.254855     -2.712498     -0.354924
H      4.749483      1.034209     -2.359064
H      6.157862     -0.950180     -1.855682
C      0.792378     -1.622886      0.917337
C      0.239512     -2.686760      0.213211
C      0.829546     -1.672541      2.305506
C     -0.284752     -3.778499      0.888986
H      0.227298     -2.648249     -0.870680
C      0.301004     -2.761766      2.983035
H      1.273650     -0.844945      2.847427
C     -0.259212     -3.817566      2.276946
H     -0.717678     -4.600575      0.329999
H      0.330228     -2.787485      4.066705
H     -0.671189     -4.669395      2.805737
C     -2.213470      1.365902     -1.552675
C     -2.727032      2.228111     -2.528295
C     -1.761519      0.096322     -1.934361
C     -2.756693      1.851858     -3.858177
H     -3.091682      3.206305     -2.233957
C     -1.815061     -0.280599     -3.262391
H     -1.381866     -0.593225     -1.195534
C     -2.299095      0.594967     -4.227234
H     -3.140209      2.535933     -4.605462
H     -1.465677     -1.264970     -3.550137
H     -2.322098      0.293946     -5.268219
O     -0.836606      0.381181      0.777166
O      0.694919      1.879917     -0.376132
C     -1.839697      1.936912      2.237446
C     -2.360639      0.780413      3.084136
C     -0.468419      2.393038      2.721866
C     -2.818635      3.095404      2.262653
H     -3.342721      0.453081      2.735955
H     -1.673263     -0.064147      3.051449
H     -2.453237      1.117381      4.117645
H     -0.059056      3.162926      2.067737
H     -0.576845      2.795379      3.730193
H      0.233888      1.561017      2.758282
H     -2.919199      3.419047      3.298995
H     -2.457681      3.948392      1.684126
H     -3.810645      2.805623      1.908790


Geometry of complex: Nitrone Cycloaddition TS2
----------------------------------------------

53
Stoichiometry = H25C23BN2O2
C     -2.089219      1.737193     -0.009921
H     -2.473797      2.743368     -0.019520
N     -2.054013      1.144767      1.146754
B      1.214075      0.934535      0.724355
N      1.606046     -0.353312      0.373242
C      2.399549     -0.528156     -0.789167
C      3.344901     -1.547169     -0.857713
C      2.254206      0.352418     -1.855801
C      4.126255     -1.684649     -1.993259
H      3.466316     -2.226550     -0.023127
C      3.053421      0.217336     -2.979520
H      1.501804      1.133108     -1.813060
C      3.987897     -0.804655     -3.058575
H      4.858330     -2.482868     -2.038793
H      2.928750      0.908857     -3.804729
H      4.604189     -0.915819     -3.942723
C      1.194580     -1.454878      1.168450
C      0.758095     -2.632310      0.572434
C      1.185879     -1.331990      2.551381
C      0.317788     -3.679588      1.364384
H      0.756435     -2.720086     -0.507298
C      0.726375     -2.377659      3.336742
H      1.534116     -0.412535      3.010422
C      0.295363     -3.557000      2.747892
H     -0.024350     -4.594467      0.894318
H      0.714272     -2.269667      4.415099
H     -0.057661     -4.376894      3.362029
C     -1.633453      1.184539     -1.265460
C     -1.550643      2.073172     -2.347630
C     -1.300670     -0.160354     -1.480622
C     -1.142912      1.641650     -3.596000
H     -1.807025      3.116275     -2.194260
C     -0.909547     -0.587168     -2.739568
H     -1.349278     -0.850605     -0.652541
C     -0.823408      0.304311     -3.798751
H     -1.076896      2.348522     -4.415199
H     -0.655549     -1.630413     -2.890419
H     -0.502564     -0.037729     -4.776004
O     -1.573829     -0.015304      1.330370
O      0.977064      2.093983      1.003315
C     -2.590451      1.802717      2.394884
C     -3.759753      0.941335      2.854730
C     -1.463544      1.784512      3.418729
C     -3.049380      3.229222      2.154568
H     -4.567046      0.958464      2.118621
H     -3.436840     -0.088661      3.002127
H     -4.145400      1.330021      3.798967
H     -0.612714      2.367624      3.063258
H     -1.827134      2.216139      4.352786
H     -1.133733      0.763109      3.602763
H     -3.400697      3.630627      3.106634
H     -2.233742      3.866360      1.806569
H     -3.880541      3.284703      1.448348


Geometry of complex: Nitrone Cycloaddition Product
--------------------------------------------------

53
Stoichiometry = H25C23BN2O2
C     -1.162519      1.949169     -0.289518
H     -1.105215      3.007756     -0.028629
N     -1.971039      1.244163      0.696150
B     -0.028766      0.151009      0.330495
N      0.979276     -0.846520      0.368603
C      2.154085     -0.689668     -0.416677
C      3.407552     -0.832526      0.170784
C      2.061614     -0.394401     -1.771755
C      4.554126     -0.677682     -0.591096
H      3.475745     -1.067926      1.226734
C      3.212463     -0.224920     -2.527124
H      1.084671     -0.298966     -2.230588
C      4.462254     -0.368280     -1.942192
H      5.525843     -0.790642     -0.123872
H      3.128669      0.007920     -3.582665
H      5.360582     -0.243194     -2.535374
C      0.851715     -2.033310      1.129530
C      1.290500     -3.248458      0.606578
C      0.292757     -2.007308      2.404067
C      1.167636     -4.413135      1.346167
H      1.729653     -3.274571     -0.383607
C      0.160219     -3.178583      3.133527
H     -0.034912     -1.065859      2.826096
C      0.598628     -4.387326      2.612324
H      1.513056     -5.349963      0.923675
H     -0.277948     -3.140310      4.124493
H      0.501386     -5.300124      3.188034
C     -1.700841      1.797238     -1.695311
C     -0.847801      1.992098     -2.778268
C     -3.038687      1.507763     -1.926249
C     -1.327972      1.891301     -4.074800
H      0.198888      2.210561     -2.600993
C     -3.518839      1.405437     -3.225133
H     -3.694895      1.348502     -1.079856
C     -2.666327      1.596995     -4.302013
H     -0.654437      2.040405     -4.911290
H     -4.563569      1.170243     -3.394632
H     -3.041164      1.514858     -5.315904
O     -1.311184     -0.023809      0.809409
O      0.148386      1.397457     -0.213416
C     -2.061948      1.867773      2.036783
C     -2.827480      0.896500      2.926431
C     -0.709056      2.199600      2.663701
C     -2.892130      3.135597      1.868090
H     -3.792613      0.651874      2.478137
H     -2.272050     -0.029758      3.072464
H     -3.001290      1.354084      3.902269
H     -0.149184      2.921854      2.066057
H     -0.862706      2.630932      3.655066
H     -0.094296      1.305332      2.788118
H     -3.104408      3.557008      2.852309
H     -2.373557      3.902285      1.288906
H     -3.840031      2.909610      1.375794
